# Supplementary material for: Taxonomy of the genus Homalota Mannerheim in Korea (Coleoptera, Staphylinidae, Aleocharinae)
Source: Zookeys. 2014 Oct 16;(447):109–23. doi: 10.3897/zookeys.447.7728 (PMC4205751; doi:10.3897/zookeys.447.7728)
Supplement: XML Treatment for Homalota [file zookeys.447.7728-treatment1.xml]

<!DOCTYPE tp:taxon-treatment
  PUBLIC "-//TaxonX//DTD Taxonomic Treatment Publishing DTD v0 20100105//EN" "tax-treatment-NSO.dtd">
<tp:taxon-treatment xmlns:tp="http://www.plazi.org/taxpub"><tp:treatment-meta><kwd-group><label>Taxon classification</label><kwd><named-content content-type="kingdom">Animalia</named-content></kwd><kwd><named-content content-type="order">Coleoptera</named-content></kwd><kwd><named-content content-type="family">Staphylinidae</named-content></kwd></kwd-group><mixed-citation publication-type="journal"><person-group><name><surname>Kim</surname><given-names>Yoon-Ho</given-names></name><name><surname>Ahn</surname><given-names>Kee-Jeong</given-names></name></person-group><article-title>Taxonomy of the genus <italic><tp:taxon-name><tp:taxon-name-part taxon-name-part-type="genus">Homalota</tp:taxon-name-part></tp:taxon-name></italic> Mannerheim in Korea (<tp:taxon-name><tp:taxon-name-part taxon-name-part-type="order">Coleoptera</tp:taxon-name-part></tp:taxon-name>, <tp:taxon-name><tp:taxon-name-part taxon-name-part-type="family">Staphylinidae</tp:taxon-name-part></tp:taxon-name>, <tp:taxon-name><tp:taxon-name-part taxon-name-part-type="subfamily">Aleocharinae</tp:taxon-name-part></tp:taxon-name>)</article-title><source>Zookeys</source><day>16</day><month>10</month><year>2014</year><volume>2014</volume><issue>447</issue><fpage>109</fpage><lpage>123</lpage><pub-id pub-id-type="doi">10.3897/zookeys.447.7728</pub-id></mixed-citation></tp:treatment-meta><tp:nomenclature><label>Genus</label><tp:taxon-name>
                        <tp:taxon-name-part taxon-name-part-type="genus">Homalota</tp:taxon-name-part>
                    </tp:taxon-name><tp:taxon-authority>Mannerheim</tp:taxon-authority><tp:nomenclature-citation-list><tp:nomenclature-citation><tp:taxon-name><tp:taxon-name-part taxon-name-part-type="genus">Homalota</tp:taxon-name-part></tp:taxon-name><comment> Mannerheim, 1830: 73. Type species. <italic><tp:taxon-name><tp:taxon-name-part taxon-name-part-type="genus">Aleochara</tp:taxon-name-part> <tp:taxon-name-part taxon-name-part-type="species">plana</tp:taxon-name-part></tp:taxon-name></italic> Gyllenhal, 1810.</comment></tp:nomenclature-citation></tp:nomenclature-citation-list></tp:nomenclature><tp:treatment-sec sec-type="Diagnosis"><title>Diagnosis.</title><p>Body strongly to moderately dorsoventrally flattened, parallel-sided. Head almost as wide as pronotum or slightly narrower than pronotum. Eye moderate in size, almost as long as tempora. Infraorbital carina well developed, complete. Labium with two palpomeres, ligula as long as palpomere 1, its apical half bifid. Scutellum postero-medially round. Mesocoxae narrowly separated, isthmus present, less than about half of mesocoxae length. Male tergite VIII with modified processes in males (most species) or in both sexes (some species).</p></tp:treatment-sec><tp:treatment-sec sec-type="Key to the species of the genus Homalota Mannerheim in Korea"><title>Key to the species of the genus <italic><tp:taxon-name><tp:taxon-name-part taxon-name-part-type="genus">Homalota</tp:taxon-name-part></tp:taxon-name></italic> Mannerheim in Korea</title><table-wrap content-type="key" position="anchor" orientation="portrait"><table rules="all"><tbody><tr><td rowspan="1" colspan="1">1</td><td rowspan="1" colspan="1">Body dorsoventrally slightly flattened; mesocoxae moderately separated (Fig. <xref ref-type="fig" rid="F4">17</xref>)</td><td rowspan="1" colspan="1"><bold><italic><tp:taxon-name><tp:taxon-name-part taxon-name-part-type="genus">Homalota</tp:taxon-name-part> <tp:taxon-name-part taxon-name-part-type="species">mikado</tp:taxon-name-part></tp:taxon-name></italic></bold></td></tr><!--PageBreak--><tr><td rowspan="1" colspan="1">–</td><td rowspan="1" colspan="1">Body dorsoventrally strongly flattened; mesocoxae very narrowly separated (Fig. <xref ref-type="fig" rid="F2">10</xref>)</td><td rowspan="1" colspan="1"><bold>2</bold></td></tr><tr><td rowspan="1" colspan="1">2</td><td rowspan="1" colspan="1">Body yellowish brown; size smaller, length less than 2.1 mm</td><td rowspan="1" colspan="1"><bold>3</bold></td></tr><tr><td rowspan="1" colspan="1">–</td><td rowspan="1" colspan="1">Body brown to dark brown; size larger, length more than 2.1 mm</td><td rowspan="1" colspan="1"><bold>4</bold></td></tr><tr><td rowspan="1" colspan="1">3</td><td rowspan="1" colspan="1">Head narrower than pronotum; male tergite VII with 16 to 18 tubercles (Fig. <xref ref-type="fig" rid="F6">27</xref>)</td><td rowspan="1" colspan="1"><bold><italic><tp:taxon-name><tp:taxon-name-part taxon-name-part-type="genus">Homalota</tp:taxon-name-part> <tp:taxon-name-part taxon-name-part-type="species">sauteri</tp:taxon-name-part></tp:taxon-name></italic></bold></td></tr><tr><td rowspan="1" colspan="1">–</td><td rowspan="1" colspan="1">Head almost as wide as pronotum; male tergite VII without tubercles</td><td rowspan="1" colspan="1"><bold><italic><tp:taxon-name><tp:taxon-name-part taxon-name-part-type="genus">Homalota</tp:taxon-name-part> <tp:taxon-name-part taxon-name-part-type="species">serrata</tp:taxon-name-part></tp:taxon-name></italic></bold></td></tr><tr><td rowspan="1" colspan="1">4</td><td rowspan="1" colspan="1">Male tergite VII with a distinct tubercle (Fig. <xref ref-type="fig" rid="F5">21</xref>); male tergite VIII without lateral process (Fig. <xref ref-type="fig" rid="F5">22</xref>); tergite X with medial setal patch subpentagon, loss of setae postero-medially</td><td rowspan="1" colspan="1"><bold><italic><tp:taxon-name><tp:taxon-name-part taxon-name-part-type="genus">Homalota</tp:taxon-name-part> <tp:taxon-name-part taxon-name-part-type="species">plana</tp:taxon-name-part></tp:taxon-name></italic></bold></td></tr><tr><td rowspan="1" colspan="1">–</td><td rowspan="1" colspan="1">Male tergite VII without tubercle; male tergite VIII with short lateral processes (Fig. <xref ref-type="fig" rid="F2">11</xref>); tergite X with medial setal patch subquadrate, with transverse row of large spines posteriorly</td><td rowspan="1" colspan="1"><bold><italic><tp:taxon-name><tp:taxon-name-part taxon-name-part-type="genus">Homalota</tp:taxon-name-part> <tp:taxon-name-part taxon-name-part-type="species">fraterna</tp:taxon-name-part></tp:taxon-name></italic></bold></td></tr></tbody></table></table-wrap></tp:treatment-sec><tp:treatment-sec><!--Section generated to contain objects referenced in tp:taxon-treatment.--><fig id="F4" position="float" orientation="portrait"><label>Figures 15–20.</label><caption><p><italic><tp:taxon-name><tp:taxon-name-part taxon-name-part-type="genus">Homalota</tp:taxon-name-part> <tp:taxon-name-part taxon-name-part-type="species">mikado</tp:taxon-name-part></tp:taxon-name></italic>: <bold>15</bold> antenna <bold>16</bold> elytron, dorsal aspect <bold>17</bold> meso- and metaventrites, ventral aspect <bold>18</bold> spermatheca <bold>19</bold> median lobe, lateral aspect <bold>20</bold> paramere, lateral aspect. Scale bars 0.1 mm.</p></caption><graphic xmlns:xlink="http://www.w3.org/1999/xlink" xlink:href="zookeys-447-109-g004.jpg" position="float" orientation="portrait" xlink:type="simple" id="oo_32796.jpg"/></fig><fig id="F2" position="float" orientation="portrait"><label>Figures 6–11.</label><caption><p>SEM photos, <italic><tp:taxon-name><tp:taxon-name-part taxon-name-part-type="genus">Homalota</tp:taxon-name-part> <tp:taxon-name-part taxon-name-part-type="species">fraterna</tp:taxon-name-part></tp:taxon-name></italic>: <bold>6</bold> labrum, ventral aspect <bold>7</bold> right mandible, ventral aspect <bold>8</bold> maxilla, ventral aspect <bold>9</bold> labium, ventral aspect <bold>10</bold> meso- and metaventrites, ventral aspect <bold>11</bold> male tergite VIII, dorsal aspect.</p></caption><graphic xmlns:xlink="http://www.w3.org/1999/xlink" xlink:href="zookeys-447-109-g002.jpg" position="float" orientation="portrait" xlink:type="simple" id="oo_32794.jpg"/></fig><fig id="F6" position="float" orientation="portrait"><label>Figures 26–29.</label><caption><p><italic><tp:taxon-name><tp:taxon-name-part taxon-name-part-type="genus">Homalota</tp:taxon-name-part> <tp:taxon-name-part taxon-name-part-type="species">sauteri</tp:taxon-name-part></tp:taxon-name></italic>: <bold>26</bold> antenna <bold>27</bold> male tergite VII, dorsal aspect <bold>28</bold> median lobe, lateral aspect <bold>29</bold> paramere, lateral aspect. Scale bars 0.1 mm.</p></caption><graphic xmlns:xlink="http://www.w3.org/1999/xlink" xlink:href="zookeys-447-109-g006.jpg" position="float" orientation="portrait" xlink:type="simple" id="oo_32798.jpg"/></fig><fig id="F5" position="float" orientation="portrait"><label>Figures 21–25.</label><caption><p><italic><tp:taxon-name><tp:taxon-name-part taxon-name-part-type="genus">Homalota</tp:taxon-name-part> <tp:taxon-name-part taxon-name-part-type="species">plana</tp:taxon-name-part></tp:taxon-name></italic>: <bold>21</bold> male tergite VII, dorsal aspect <bold>22</bold> male tergite VIII, dorsal aspect <bold>23</bold> spermatheca <bold>24</bold> median lobe, lateral aspect <bold>25</bold> paramere, lateral aspect. Scale bars 0.1 mm.</p></caption><graphic xmlns:xlink="http://www.w3.org/1999/xlink" xlink:href="zookeys-447-109-g005.jpg" position="float" orientation="portrait" xlink:type="simple" id="oo_32797.jpg"/></fig></tp:treatment-sec></tp:taxon-treatment>
