# Supplementary material for: Taxonomy of the genus Homalota Mannerheim in Korea (Coleoptera, Staphylinidae, Aleocharinae)
Source: Zookeys. 2014 Oct 16;(447):109–23. doi: 10.3897/zookeys.447.7728 (PMC4205751; doi:10.3897/zookeys.447.7728)
Supplement: XML Treatment for Homalota fraterna [file zookeys.447.7728-treatment2.xml]

<!DOCTYPE tp:taxon-treatment
  PUBLIC "-//TaxonX//DTD Taxonomic Treatment Publishing DTD v0 20100105//EN" "tax-treatment-NSO.dtd">
<tp:taxon-treatment xmlns:tp="http://www.plazi.org/taxpub"><tp:treatment-meta><kwd-group><label>Taxon classification</label><kwd><named-content content-type="kingdom">Animalia</named-content></kwd><kwd><named-content content-type="order">Coleoptera</named-content></kwd><kwd><named-content content-type="family">Staphylinidae</named-content></kwd></kwd-group><mixed-citation publication-type="journal"><person-group><name><surname>Kim</surname><given-names>Yoon-Ho</given-names></name><name><surname>Ahn</surname><given-names>Kee-Jeong</given-names></name></person-group><article-title>Taxonomy of the genus <italic><tp:taxon-name><tp:taxon-name-part taxon-name-part-type="genus">Homalota</tp:taxon-name-part></tp:taxon-name></italic> Mannerheim in Korea (<tp:taxon-name><tp:taxon-name-part taxon-name-part-type="order">Coleoptera</tp:taxon-name-part></tp:taxon-name>, <tp:taxon-name><tp:taxon-name-part taxon-name-part-type="family">Staphylinidae</tp:taxon-name-part></tp:taxon-name>, <tp:taxon-name><tp:taxon-name-part taxon-name-part-type="subfamily">Aleocharinae</tp:taxon-name-part></tp:taxon-name>)</article-title><source>Zookeys</source><day>16</day><month>10</month><year>2014</year><volume>2014</volume><issue>447</issue><fpage>109</fpage><lpage>123</lpage><pub-id pub-id-type="doi">10.3897/zookeys.447.7728</pub-id></mixed-citation></tp:treatment-meta><tp:nomenclature><tp:taxon-name>
                        <tp:taxon-name-part taxon-name-part-type="genus">Homalota</tp:taxon-name-part>
                        <tp:taxon-name-part taxon-name-part-type="species">fraterna</tp:taxon-name-part>
                    </tp:taxon-name><tp:taxon-authority>(Sharp, 1888)</tp:taxon-authority><xref ref-type="fig" rid="F1">Figs 1</xref><xref ref-type="fig" rid="F2">, 6</xref><xref ref-type="fig" rid="F3">– 14</xref><tp:nomenclature-citation-list><tp:nomenclature-citation><tp:taxon-name><tp:taxon-name-part taxon-name-part-type="genus">Epipeda</tp:taxon-name-part> <tp:taxon-name-part taxon-name-part-type="species">fraterna</tp:taxon-name-part></tp:taxon-name><comment> Sharp, 1888: 376.</comment></tp:nomenclature-citation><tp:nomenclature-citation><tp:taxon-name><tp:taxon-name-part taxon-name-part-type="genus">Homalota</tp:taxon-name-part> <tp:taxon-name-part taxon-name-part-type="species">fraterna</tp:taxon-name-part></tp:taxon-name><comment>: <xref ref-type="bibr" rid="B4">Fenyes 1914</xref>: 46; <xref ref-type="bibr" rid="B5">Fenyes 1918</xref>: 87; <xref ref-type="bibr" rid="B13">Smetana 2004</xref>: 448.</comment></tp:nomenclature-citation></tp:nomenclature-citation-list></tp:nomenclature><tp:treatment-sec sec-type="Specimens examined"><title>Specimens examined.</title><p>KOREA: Chungbuk Prov., Yeongdong-gun, Sangchon-myeon, Mulhan-ri, Mt. Minjujisan, <named-content xmlns:xlink="http://www.w3.org/1999/xlink" content-type="dwc:verbatimCoordinates" xlink:type="simple">36°03'35.2"N, 127°52'31.3"E</named-content> 518 m, 18 V 2011, JG Lee, TK Kim, decaying persimmon (16 exx., 3♂♂, 2♀♀ on slides); Jeonnam Prov., Hadong-gun, Hwahye-myeon, Ssanggyesa, 25 V 2000, K.-J. Ahn, <italic>ex</italic> under bark (3♀♀); Kangwon Prov., Hoengsunggun, Unduryeng, 9–10 ix 1998, K.-J. Ahn, <italic>ex</italic> under bark (1♂); Jeju Prov., Seongpanak, 28 IV 1985, KS Lee (3♂♂, 1♀, 1♂ on slide).</p></tp:treatment-sec><tp:treatment-sec sec-type="Description"><title>Description.</title><p>Body length 2.3–2.6 mm (Fig. <xref ref-type="fig" rid="F1">1</xref>). Body dark brown, antennae and legs brown; dorsoventrally flattened, parallel-sided; surface subglossy, slightly pubescent. <italic>Head.</italic> Subquadrate, almost as wide as pronotum; eyes moderate in size, as long as tempora; infraorbital carina well developed, complete; antennomeres 4–10 transverse, 5–10 slightly incrassate toward apex. <italic>Mouthparts.</italic> Labrum (Fig. <xref ref-type="fig" rid="F2">6</xref>) transverse, 7 pairs of macrosetae present, sensilla of antero-medial sensory area shallow and narrowly emarginated, α-sensillum with a setose process, β and γ minute and conical, ε with a short setose process, distinctly shorter than α; two lateral sensilla present on lateral margins of epipharynx, without transverse row of sensory pores on basal region of epipharynx; right mandible (Fig. <xref ref-type="fig" rid="F2">7</xref>) with small median tooth, prostheca well developed; maxillary palpomere (Fig. <xref ref-type="fig" rid="F2">8</xref>) 2 and 3 dilated distally, 4 without small spines at apex; labium (Fig. <xref ref-type="fig" rid="F2">9</xref>) with ligula moderate in length and bifid in its apical half, almost as long as labial palpomere 1, labial palpus with two palpomeres, palpomere 1 almost as long as 2, two medial setae present on prementum, contiguous and one laterally behind the other, median pseudopore field of prementum narrow and with pseudopores, mentum not emarginated in anterior margin. <italic>Thorax.</italic> Pronotum slightly transverse, about 1.25 times wider than long, widest at apical third, surface pubescent, directed anteriorly in narrow median strip and directed antero-laterally to laterally in lateral area, with some distinct macrosetae, hypomeron broadly visible in lateral aspect; prosternum with a median knob; elytra slightly wider than pronotum, postero-laterally slightly sinuate; mesoventrite (Fig. <xref ref-type="fig" rid="F2">10</xref>) without longitudinal carina, mesoventral process narrow, apex point; metaventral process round at apex, distinctly shorter than mesoventral process; isthmus present; mesocoxae narrowly separated; tarsomere 1 as long 2, without empodial seta between tarsal claws. <italic>Abdomen.</italic> Tergites III–VI transversely impressed; tergite X with medial setal patch subquadrate, with transverse row of large spines posteriorly, 4 macrosetae on each side. <italic>Genitalia.</italic> Spermatheca (Fig. <xref ref-type="fig" rid="F3">12</xref>) simple and elongate at base; median lobe (Fig. <xref ref-type="fig" rid="F3">13</xref>) bulbous at base, apical process slender and short with some tubercles, distinctly shorter than basal bulb, flagellum well sclerotized and short; paramere (Fig. <xref ref-type="fig" rid="F3">14</xref>) with apical lobe of paramerite subcylindrical, with four setae, basal one largest, condylite subequal in length to apex of paramerite. <italic>Secondary sexual characteristics.</italic> Posterior margin of male tergite VIII (Fig. <xref ref-type="fig" rid="F2">11</xref>) with two short lateral processes, middle margin broadly round.</p><fig id="F1" position="float" orientation="portrait"><label>Figures 1–5.</label><caption><p>Habitus: <bold>1</bold> <italic><tp:taxon-name><tp:taxon-name-part taxon-name-part-type="genus">Homalota</tp:taxon-name-part> <tp:taxon-name-part taxon-name-part-type="species">fraterna</tp:taxon-name-part></tp:taxon-name></italic>, 2.3 mm <bold>2</bold> <italic><tp:taxon-name><tp:taxon-name-part taxon-name-part-type="genus">Homalota</tp:taxon-name-part> <tp:taxon-name-part taxon-name-part-type="species">mikado</tp:taxon-name-part></tp:taxon-name></italic>, 2.0 mm <bold>3</bold> <italic><tp:taxon-name><tp:taxon-name-part taxon-name-part-type="genus">Homalota</tp:taxon-name-part> <tp:taxon-name-part taxon-name-part-type="species">plana</tp:taxon-name-part></tp:taxon-name></italic>, 2.9 mm <bold>4</bold> <italic><tp:taxon-name><tp:taxon-name-part taxon-name-part-type="genus">Homalota</tp:taxon-name-part> <tp:taxon-name-part taxon-name-part-type="species">sauteri</tp:taxon-name-part></tp:taxon-name></italic>, 1.8 mm <bold>5</bold> <italic><tp:taxon-name><tp:taxon-name-part taxon-name-part-type="genus">Homalota</tp:taxon-name-part> <tp:taxon-name-part taxon-name-part-type="species">serrata</tp:taxon-name-part></tp:taxon-name></italic>, 2.1 mm.</p></caption><graphic xmlns:xlink="http://www.w3.org/1999/xlink" xlink:href="zookeys-447-109-g001.jpg" position="float" orientation="portrait" xlink:type="simple" id="oo_32793.jpg"/></fig><fig id="F2" position="float" orientation="portrait"><label>Figures 6–11.</label><caption><p>SEM photos, <italic><tp:taxon-name><tp:taxon-name-part taxon-name-part-type="genus">Homalota</tp:taxon-name-part> <tp:taxon-name-part taxon-name-part-type="species">fraterna</tp:taxon-name-part></tp:taxon-name></italic>: <bold>6</bold> labrum, ventral aspect <bold>7</bold> right mandible, ventral aspect <bold>8</bold> maxilla, ventral aspect <bold>9</bold> labium, ventral aspect <bold>10</bold> meso- and metaventrites, ventral aspect <bold>11</bold> male tergite VIII, dorsal aspect.</p></caption><graphic xmlns:xlink="http://www.w3.org/1999/xlink" xlink:href="zookeys-447-109-g002.jpg" position="float" orientation="portrait" xlink:type="simple" id="oo_32794.jpg"/></fig><fig id="F3" position="float" orientation="portrait"><label>Figures 12–14.</label><caption><p><italic><tp:taxon-name><tp:taxon-name-part taxon-name-part-type="genus">Homalota</tp:taxon-name-part> <tp:taxon-name-part taxon-name-part-type="species">fraterna</tp:taxon-name-part></tp:taxon-name></italic>: <bold>12</bold> spermatheca <bold>13</bold> median lobe, lateral aspect <bold>14</bold> paramere, lateral aspect. Scale bars 0.1 mm.</p></caption><graphic xmlns:xlink="http://www.w3.org/1999/xlink" xlink:href="zookeys-447-109-g003.jpg" position="float" orientation="portrait" xlink:type="simple" id="oo_32795.jpg"/></fig></tp:treatment-sec><tp:treatment-sec sec-type="Distribution"><title>Distribution.</title><p>Korea (South), China (Hainan), Japan, Taiwan.</p></tp:treatment-sec><tp:treatment-sec sec-type="Remarks"><title>Remarks.</title><p><italic><tp:taxon-name><tp:taxon-name-part taxon-name-part-type="genus">Homalota</tp:taxon-name-part> <tp:taxon-name-part taxon-name-part-type="species">fraterna</tp:taxon-name-part></tp:taxon-name></italic> is similar to <italic><tp:taxon-name><tp:taxon-name-part taxon-name-part-type="genus">Homalota</tp:taxon-name-part> <tp:taxon-name-part taxon-name-part-type="species">plana</tp:taxon-name-part></tp:taxon-name></italic>, but can be distinguished by the following features: antennomere 4 transverse, male tergite VII without tubercle, male tergite VIII with short lateral processes; tergite X with medial setal patch subquadrate, with transverse row of large spines posteriorly.</p></tp:treatment-sec><ref-list><ref id="B4"><mixed-citation xmlns:xlink="http://www.w3.org/1999/xlink" xlink:type="simple"><person-group><name name-style="western"><surname>Fenyes</surname><given-names>A</given-names></name></person-group> (<year>1914</year>) <article-title>H. Sauter‘s Formosa–Ausbeute. <tp:taxon-name><tp:taxon-name-part taxon-name-part-type="subfamily">Aleocharinae</tp:taxon-name-part></tp:taxon-name>.</article-title><source>Archiv für Naturgeschichte (A)</source><volume>80</volume>: <fpage>45</fpage>–<lpage>55</lpage>.</mixed-citation></ref><ref id="B5"><mixed-citation xmlns:xlink="http://www.w3.org/1999/xlink" xlink:type="simple"><person-group><name name-style="western"><surname>Fenyes</surname><given-names>A</given-names></name></person-group> (<year>1918</year>) <article-title><tp:taxon-name><tp:taxon-name-part taxon-name-part-type="order">Coleoptera</tp:taxon-name-part></tp:taxon-name> Fam. <tp:taxon-name><tp:taxon-name-part taxon-name-part-type="family">Staphylinidae</tp:taxon-name-part></tp:taxon-name> subfam. <tp:taxon-name><tp:taxon-name-part taxon-name-part-type="subfamily">Aleocharinae</tp:taxon-name-part></tp:taxon-name>.</article-title> In: <person-group><name name-style="western"><surname>Wytsman</surname><given-names>P</given-names></name></person-group> (<role>Ed.</role>) <source>Genera Insectorum</source>. <issue>Fascicle 173a</issue>. <publisher-name>Louis Desmet-Verteneuil</publisher-name>, <publisher-loc>Bruxelles</publisher-loc>, <size units="page">110 pp</size>.</mixed-citation></ref><ref id="B13"><mixed-citation xmlns:xlink="http://www.w3.org/1999/xlink" xlink:type="simple"><person-group><name name-style="western"><surname>Smetana</surname><given-names>A</given-names></name></person-group> (<year>2004</year>) <article-title>Family <tp:taxon-name><tp:taxon-name-part taxon-name-part-type="family">Staphylinidae</tp:taxon-name-part></tp:taxon-name>: <tp:taxon-name><tp:taxon-name-part taxon-name-part-type="subfamily">Aleocharinae</tp:taxon-name-part></tp:taxon-name>.</article-title> In: <person-group><name name-style="western"><surname>Löbl</surname><given-names>I</given-names></name><name name-style="western"><surname>Smetana</surname><given-names>A</given-names></name></person-group> (<role>Eds</role>) <source>Catalogue of Palaearctic <tp:taxon-name><tp:taxon-name-part taxon-name-part-type="order">Coleoptera</tp:taxon-name-part></tp:taxon-name> Volume 2 <tp:taxon-name><tp:taxon-name-part taxon-name-part-type="superfamily">Hydrophiloidea</tp:taxon-name-part></tp:taxon-name>-<tp:taxon-name><tp:taxon-name-part taxon-name-part-type="superfamily">Histeroidea</tp:taxon-name-part></tp:taxon-name>-<tp:taxon-name><tp:taxon-name-part taxon-name-part-type="superfamily">Staphylinoidea</tp:taxon-name-part></tp:taxon-name></source>. <publisher-name>Apollo Books</publisher-name>, <publisher-loc>Stenstrup</publisher-loc>, <fpage>353</fpage>–<lpage>494</lpage>.</mixed-citation></ref></ref-list></tp:taxon-treatment>
