# Supplementary material for: Taxonomy of the genus Homalota Mannerheim in Korea (Coleoptera, Staphylinidae, Aleocharinae)
Source: Zookeys. 2014 Oct 16;(447):109–23. doi: 10.3897/zookeys.447.7728 (PMC4205751; doi:10.3897/zookeys.447.7728)
Supplement: XML Treatment for Homalota mikado [file zookeys.447.7728-treatment3.xml]

<!DOCTYPE tp:taxon-treatment
  PUBLIC "-//TaxonX//DTD Taxonomic Treatment Publishing DTD v0 20100105//EN" "tax-treatment-NSO.dtd">
<tp:taxon-treatment xmlns:tp="http://www.plazi.org/taxpub"><tp:treatment-meta><kwd-group><label>Taxon classification</label><kwd><named-content content-type="kingdom">Animalia</named-content></kwd><kwd><named-content content-type="order">Coleoptera</named-content></kwd><kwd><named-content content-type="family">Staphylinidae</named-content></kwd></kwd-group><mixed-citation publication-type="journal"><person-group><name><surname>Kim</surname><given-names>Yoon-Ho</given-names></name><name><surname>Ahn</surname><given-names>Kee-Jeong</given-names></name></person-group><article-title>Taxonomy of the genus <italic><tp:taxon-name><tp:taxon-name-part taxon-name-part-type="genus">Homalota</tp:taxon-name-part></tp:taxon-name></italic> Mannerheim in Korea (<tp:taxon-name><tp:taxon-name-part taxon-name-part-type="order">Coleoptera</tp:taxon-name-part></tp:taxon-name>, <tp:taxon-name><tp:taxon-name-part taxon-name-part-type="family">Staphylinidae</tp:taxon-name-part></tp:taxon-name>, <tp:taxon-name><tp:taxon-name-part taxon-name-part-type="subfamily">Aleocharinae</tp:taxon-name-part></tp:taxon-name>)</article-title><source>Zookeys</source><day>16</day><month>10</month><year>2014</year><volume>2014</volume><issue>447</issue><fpage>109</fpage><lpage>123</lpage><pub-id pub-id-type="doi">10.3897/zookeys.447.7728</pub-id></mixed-citation></tp:treatment-meta><tp:nomenclature><tp:taxon-name>
                        <tp:taxon-name-part taxon-name-part-type="genus">Homalota</tp:taxon-name-part>
                        <tp:taxon-name-part taxon-name-part-type="species">mikado</tp:taxon-name-part>
                    </tp:taxon-name><tp:taxon-authority>Likovský, 1984</tp:taxon-authority><xref ref-type="fig" rid="F1">Figs 2</xref><xref ref-type="fig" rid="F4">, 15</xref><xref ref-type="fig" rid="F4">– 20</xref><tp:nomenclature-citation-list><tp:nomenclature-citation><tp:taxon-name><tp:taxon-name-part taxon-name-part-type="genus">Homalota</tp:taxon-name-part> <tp:taxon-name-part taxon-name-part-type="species">mikado</tp:taxon-name-part></tp:taxon-name><comment> Likovský, 1984: 6 [Replacement name]; <xref ref-type="bibr" rid="B13">Smetana 2004</xref>: 448.</comment></tp:nomenclature-citation><tp:nomenclature-citation><tp:taxon-name><tp:taxon-name-part taxon-name-part-type="genus">Epipeda</tp:taxon-name-part> <tp:taxon-name-part taxon-name-part-type="species">granigera</tp:taxon-name-part></tp:taxon-name><comment> Sharp, 1888: 375 [Homonym].</comment></tp:nomenclature-citation><tp:nomenclature-citation><tp:taxon-name><tp:taxon-name-part taxon-name-part-type="genus">Homalota</tp:taxon-name-part> <tp:taxon-name-part taxon-name-part-type="species">granigera</tp:taxon-name-part></tp:taxon-name><comment>: <xref ref-type="bibr" rid="B4">Fenyes 1914</xref>: 45.</comment></tp:nomenclature-citation></tp:nomenclature-citation-list></tp:nomenclature><tp:treatment-sec sec-type="Specimens examined"><title>Specimens examined.</title><p>KOREA: Gangwon Prov., Pyeongchang-gun, Pyeongchang-eup, Noron-ri, Mt. Sambangsan, 13 VII–15 VIII 2001, KJ Ahn, SJ Park, CW Shin, <italic>ex</italic> FIT (2 exx., 1♀ on slide); Mt. Bokjusan, Seo-myeon, Cheolwon-gun, <named-content xmlns:xlink="http://www.w3.org/1999/xlink" content-type="dwc:verbatimCoordinates" xlink:type="simple">N38°08'38.2"E127°28'26.7"</named-content>138 m, 25 IX 2005, YB Cho (2 exx.); Jeonnam Prov., Jangseong-gun, Mt. Naejangsan, Baekyangsa Area, 25 VI 2000, HJ Kim, <italic>ex</italic> sifting (3 exx., 1♂ on slide); Chungbuk Prov., Mt. Sokrisan, Beobjusa Temple, Naesokri-myeon, Boeun-gun, <italic>ex</italic> FIT, 1–31 V 2007, YB Cho, <named-content xmlns:xlink="http://www.w3.org/1999/xlink" content-type="dwc:verbatimCoordinates" xlink:type="simple">36°32'21.5"N, 127°50'10.4"E</named-content> (1 ex.).</p></tp:treatment-sec><tp:treatment-sec sec-type="Description"><title>Description.</title><p>Body (Fig. <xref ref-type="fig" rid="F1">2</xref>) length about 1.8–2.1 mm. Body dorsoventrally slightly flattened, widest at posterior margin of elytra; surface punctuate, subglossy, slightly pubescent; light brown to brown, abdominal tergite VI dark brown. <italic>Head.</italic> Subquadrate, slightly narrower than pronotum; eyes moderate in size, as long as tempora; head narrowed from behind of eyes to apical half of tempora but rarely narrowed to occipital construction; antennomere (Fig. <xref ref-type="fig" rid="F4">15</xref>) 4 slightly transverse, 5–10 transverse, slightly incrassate toward. <italic>Mouthparts.</italic> Labrum transverse, 8 pairs of macrosetae present, sensilla of antero-medial sensory area distinct, shallowly and width moderately emarginated; α-sensillum with a setose process, β and γ minute and conical, ε with a minute setose process, distinctly shorter than α, two lateral sensilla present on lateral margins of epipharynx, transverse row of sensory pores absent on basal region of epipharynx; right mandible with small median tooth, prostheca well developed, divided into 3 distinct area; maxillary palpomeres 2–3 dilated distally, 4 without small spine at apex; labium with ligula slender and elongated, bifid at apical third, almost as long as labial palpomere 1, labial palpus with two palpomeres, 1 longer than 2, two medial setae contiguous on prementum, side by side, median pseudopore field of prementum narrow and with pseudopores, mentum strongly emarginated in anterior margin. <italic>Thorax.</italic> Pronotum transverse, about 1.3 times wider than long, widest at apical third, surface pubescent, without distinct macrosetae; hypomeron broadly visible in lateral aspect; prosternum with a median knob; elytra (Fig. <xref ref-type="fig" rid="F4">16</xref>) wider than pronotum, postero-laterally sinuate; wings fully developed; mesoventrite (Fig. <xref ref-type="fig" rid="F4">17</xref>) without longitudinal carina, mesoventral process truncate at apex; metaventral process round at apex, longer than metaventral process; isthmus present; mesocoxae moderately separated; tarsomere 1 of front leg as long as 2, 1 slightly longer than 2 in middle and hind legs, without empodial setae between tarsal claws. <italic>Abdomen.</italic> Tergites III–VI transversely impressed; tergite X with medial setal patch subquadrate, with 3 macrosetae on each side. <italic>Genitalia.</italic> Spermatheca (Fig. <xref ref-type="fig" rid="F4">18</xref>) simple and elongate at base, duct short; median lobe (Fig. <xref ref-type="fig" rid="F4">19</xref>) bulbous at base, apical process slender and elongate, longer than basal bulb, flagellum well sclerotized and short; paramere (Fig. <xref ref-type="fig" rid="F4">20</xref>) with apical lobe of paramerite with four setae, two setae longer than others, condylite subequal in length to apex of paramerite. <italic>Secondary sexual characteristics.</italic> Absent.</p><fig id="F4" position="float" orientation="portrait"><label>Figures 15–20.</label><caption><p><italic><tp:taxon-name><tp:taxon-name-part taxon-name-part-type="genus">Homalota</tp:taxon-name-part> <tp:taxon-name-part taxon-name-part-type="species">mikado</tp:taxon-name-part></tp:taxon-name></italic>: <bold>15</bold> antenna <bold>16</bold> elytron, dorsal aspect <bold>17</bold> meso- and metaventrites, ventral aspect <bold>18</bold> spermatheca <bold>19</bold> median lobe, lateral aspect <bold>20</bold> paramere, lateral aspect. Scale bars 0.1 mm.</p></caption><graphic xmlns:xlink="http://www.w3.org/1999/xlink" xlink:href="zookeys-447-109-g004.jpg" position="float" orientation="portrait" xlink:type="simple" id="oo_32796.jpg"/></fig></tp:treatment-sec><tp:treatment-sec sec-type="Distribution"><title>Distribution.</title><p>Korea (South), Japan, Taiwan.</p></tp:treatment-sec><tp:treatment-sec sec-type="Remarks"><title>Remarks.</title><p>The taxonomic position of <italic><tp:taxon-name><tp:taxon-name-part taxon-name-part-type="genus">Homalota</tp:taxon-name-part> <tp:taxon-name-part taxon-name-part-type="species">mikado</tp:taxon-name-part></tp:taxon-name></italic> is unclear, considering the numerous characters that distinguish it from other <italic><tp:taxon-name><tp:taxon-name-part taxon-name-part-type="genus">Homalota</tp:taxon-name-part></tp:taxon-name></italic> species, including the type species <italic><tp:taxon-name><tp:taxon-name-part taxon-name-part-type="genus">Homalota</tp:taxon-name-part> <tp:taxon-name-part taxon-name-part-type="species">plana</tp:taxon-name-part></tp:taxon-name></italic>: body not subparallel-sided; surface with numerous large punctures; labrum with 8 pairs of macrosetae; ligula slender and elongate, mentum deeply emarginated in anterior margin; mesocoxae moderately separated. However, we are not sure what other aleocharine genus it may belong to. Therefore, the position of <italic><tp:taxon-name><tp:taxon-name-part taxon-name-part-type="genus">Homalota</tp:taxon-name-part> <tp:taxon-name-part taxon-name-part-type="species">mikado</tp:taxon-name-part></tp:taxon-name></italic> in <italic><tp:taxon-name><tp:taxon-name-part taxon-name-part-type="genus">Homalota</tp:taxon-name-part></tp:taxon-name></italic> is tentatively maintained here, pending further comprehensive research of this species.</p></tp:treatment-sec><tp:treatment-sec><!--Section generated to contain objects referenced in tp:taxon-treatment.--><fig id="F1" position="float" orientation="portrait"><label>Figures 1–5.</label><caption><p>Habitus: <bold>1</bold> <italic><tp:taxon-name><tp:taxon-name-part taxon-name-part-type="genus">Homalota</tp:taxon-name-part> <tp:taxon-name-part taxon-name-part-type="species">fraterna</tp:taxon-name-part></tp:taxon-name></italic>, 2.3 mm <bold>2</bold> <italic><tp:taxon-name><tp:taxon-name-part taxon-name-part-type="genus">Homalota</tp:taxon-name-part> <tp:taxon-name-part taxon-name-part-type="species">mikado</tp:taxon-name-part></tp:taxon-name></italic>, 2.0 mm <bold>3</bold> <italic><tp:taxon-name><tp:taxon-name-part taxon-name-part-type="genus">Homalota</tp:taxon-name-part> <tp:taxon-name-part taxon-name-part-type="species">plana</tp:taxon-name-part></tp:taxon-name></italic>, 2.9 mm <bold>4</bold> <italic><tp:taxon-name><tp:taxon-name-part taxon-name-part-type="genus">Homalota</tp:taxon-name-part> <tp:taxon-name-part taxon-name-part-type="species">sauteri</tp:taxon-name-part></tp:taxon-name></italic>, 1.8 mm <bold>5</bold> <italic><tp:taxon-name><tp:taxon-name-part taxon-name-part-type="genus">Homalota</tp:taxon-name-part> <tp:taxon-name-part taxon-name-part-type="species">serrata</tp:taxon-name-part></tp:taxon-name></italic>, 2.1 mm.</p></caption><graphic xmlns:xlink="http://www.w3.org/1999/xlink" xlink:href="zookeys-447-109-g001.jpg" position="float" orientation="portrait" xlink:type="simple" id="oo_32793.jpg"/></fig></tp:treatment-sec><ref-list><ref id="B13"><mixed-citation xmlns:xlink="http://www.w3.org/1999/xlink" xlink:type="simple"><person-group><name name-style="western"><surname>Smetana</surname><given-names>A</given-names></name></person-group> (<year>2004</year>) <article-title>Family <tp:taxon-name><tp:taxon-name-part taxon-name-part-type="family">Staphylinidae</tp:taxon-name-part></tp:taxon-name>: <tp:taxon-name><tp:taxon-name-part taxon-name-part-type="subfamily">Aleocharinae</tp:taxon-name-part></tp:taxon-name>.</article-title> In: <person-group><name name-style="western"><surname>Löbl</surname><given-names>I</given-names></name><name name-style="western"><surname>Smetana</surname><given-names>A</given-names></name></person-group> (<role>Eds</role>) <source>Catalogue of Palaearctic <tp:taxon-name><tp:taxon-name-part taxon-name-part-type="order">Coleoptera</tp:taxon-name-part></tp:taxon-name> Volume 2 <tp:taxon-name><tp:taxon-name-part taxon-name-part-type="superfamily">Hydrophiloidea</tp:taxon-name-part></tp:taxon-name>-<tp:taxon-name><tp:taxon-name-part taxon-name-part-type="superfamily">Histeroidea</tp:taxon-name-part></tp:taxon-name>-<tp:taxon-name><tp:taxon-name-part taxon-name-part-type="superfamily">Staphylinoidea</tp:taxon-name-part></tp:taxon-name></source>. <publisher-name>Apollo Books</publisher-name>, <publisher-loc>Stenstrup</publisher-loc>, <fpage>353</fpage>–<lpage>494</lpage>.</mixed-citation></ref><ref id="B4"><mixed-citation xmlns:xlink="http://www.w3.org/1999/xlink" xlink:type="simple"><person-group><name name-style="western"><surname>Fenyes</surname><given-names>A</given-names></name></person-group> (<year>1914</year>) <article-title>H. Sauter‘s Formosa–Ausbeute. <tp:taxon-name><tp:taxon-name-part taxon-name-part-type="subfamily">Aleocharinae</tp:taxon-name-part></tp:taxon-name>.</article-title><source>Archiv für Naturgeschichte (A)</source><volume>80</volume>: <fpage>45</fpage>–<lpage>55</lpage>.</mixed-citation></ref></ref-list></tp:taxon-treatment>
