# Supplementary material for: Taxonomy of the genus Homalota Mannerheim in Korea (Coleoptera, Staphylinidae, Aleocharinae)
Source: Zookeys. 2014 Oct 16;(447):109–23. doi: 10.3897/zookeys.447.7728 (PMC4205751; doi:10.3897/zookeys.447.7728)
Supplement: XML Treatment for Homalota plana [file zookeys.447.7728-treatment4.xml]

<!DOCTYPE tp:taxon-treatment
  PUBLIC "-//TaxonX//DTD Taxonomic Treatment Publishing DTD v0 20100105//EN" "tax-treatment-NSO.dtd">
<tp:taxon-treatment xmlns:tp="http://www.plazi.org/taxpub"><tp:treatment-meta><kwd-group><label>Taxon classification</label><kwd><named-content content-type="kingdom">Animalia</named-content></kwd><kwd><named-content content-type="order">Coleoptera</named-content></kwd><kwd><named-content content-type="family">Staphylinidae</named-content></kwd></kwd-group><mixed-citation publication-type="journal"><person-group><name><surname>Kim</surname><given-names>Yoon-Ho</given-names></name><name><surname>Ahn</surname><given-names>Kee-Jeong</given-names></name></person-group><article-title>Taxonomy of the genus <italic><tp:taxon-name><tp:taxon-name-part taxon-name-part-type="genus">Homalota</tp:taxon-name-part></tp:taxon-name></italic> Mannerheim in Korea (<tp:taxon-name><tp:taxon-name-part taxon-name-part-type="order">Coleoptera</tp:taxon-name-part></tp:taxon-name>, <tp:taxon-name><tp:taxon-name-part taxon-name-part-type="family">Staphylinidae</tp:taxon-name-part></tp:taxon-name>, <tp:taxon-name><tp:taxon-name-part taxon-name-part-type="subfamily">Aleocharinae</tp:taxon-name-part></tp:taxon-name>)</article-title><source>Zookeys</source><day>16</day><month>10</month><year>2014</year><volume>2014</volume><issue>447</issue><fpage>109</fpage><lpage>123</lpage><pub-id pub-id-type="doi">10.3897/zookeys.447.7728</pub-id></mixed-citation></tp:treatment-meta><tp:nomenclature><tp:taxon-name>
                        <tp:taxon-name-part taxon-name-part-type="genus">Homalota</tp:taxon-name-part>
                        <tp:taxon-name-part taxon-name-part-type="species">plana</tp:taxon-name-part>
                    </tp:taxon-name><tp:taxon-authority>(Gyllenhal, 1810)</tp:taxon-authority><xref ref-type="fig" rid="F1">Figs 3</xref><xref ref-type="fig" rid="F5">, 21</xref><xref ref-type="fig" rid="F5">– 25</xref><tp:nomenclature-citation-list><tp:nomenclature-citation><tp:taxon-name><tp:taxon-name-part taxon-name-part-type="genus">Aleochara</tp:taxon-name-part> <tp:taxon-name-part taxon-name-part-type="species">plana</tp:taxon-name-part></tp:taxon-name><comment> Gyllenhal, 1810: 402.</comment></tp:nomenclature-citation><tp:nomenclature-citation><tp:taxon-name><tp:taxon-name-part taxon-name-part-type="genus">Homalota</tp:taxon-name-part> <tp:taxon-name-part taxon-name-part-type="species">plana</tp:taxon-name-part></tp:taxon-name><comment>: <xref ref-type="bibr" rid="B8">Mannerheim 1830</xref>: 73; <xref ref-type="bibr" rid="B5">Fenyes 1918</xref>: 87; <xref ref-type="bibr" rid="B13">Smetana 2004</xref>: 448.</comment></tp:nomenclature-citation><tp:nomenclature-citation><tp:taxon-name>
                        <tp:taxon-name-part taxon-name-part-type="genus">Homalota</tp:taxon-name-part>
                        <tp:taxon-name-part taxon-name-part-type="species">plana</tp:taxon-name-part>
                    </tp:taxon-name><comment>See <xref ref-type="bibr" rid="B13">Smetana (2004)</xref> for additional references.</comment></tp:nomenclature-citation></tp:nomenclature-citation-list></tp:nomenclature><tp:treatment-sec sec-type="Specimens examined"><title>Specimens examined.</title><p>KOREA: Cerjong, Hvanghe-pukto, IX 1971, leg. J. Pawlowski, <italic><tp:taxon-name><tp:taxon-name-part taxon-name-part-type="genus">Homalota</tp:taxon-name-part> <tp:taxon-name-part taxon-name-part-type="species">plana</tp:taxon-name-part></tp:taxon-name></italic> (Gyllenhal), det. G. Paśnik, 2000, Col ISEZ K-ow from box-no: KOR 1, Species name in box: <italic><tp:taxon-name><tp:taxon-name-part taxon-name-part-type="genus">Homalota</tp:taxon-name-part> <tp:taxon-name-part taxon-name-part-type="species">plana</tp:taxon-name-part></tp:taxon-name></italic> (2♂♂, 2♀♀) (ISEA); HUNGARY: Ócsa, Pest m, 30 X 1952, nyárfakéreg, alólrostálva, leg Kaszab Z., <italic><tp:taxon-name><tp:taxon-name-part taxon-name-part-type="genus">Homalota</tp:taxon-name-part> <tp:taxon-name-part taxon-name-part-type="species">plana</tp:taxon-name-part></tp:taxon-name></italic> (Gyll.) Det.: Adàm, 1987 (17 exx., 1♂, 1♀ on slides).</p></tp:treatment-sec><tp:treatment-sec sec-type="Description"><title>Description.</title><p>Body (Fig. <xref ref-type="fig" rid="F1">3</xref>) length about 2.4–3.3 mm. Body dorsoventrally flattened, subparallel-sided; subglossy, slightly pubescent; dark brown, antennae, elytra and legs brown. <italic>Head.</italic> Subquadrate, narrower than pronotum; eyes moderate in size, almost as long as tempora; antennomeres 4–10 slightly transverse. <italic>Mouthparts.</italic> Labrum transverse, 7 pairs of macrosetae present, sensilla of antero-medial sensory area distinct, depth and width moderately emarginated; α-sensillum with a setose process, β and γ minute and conical, ε with a short setose process, distinctly shorter than α, two lateral sensilla present on lateral margins of epipharynx, transverse row of sensory pores absent on basal region of epipharynx; right mandible with small median tooth, prostheca well developed, divided into 3 distinct area; maxillary palpomere 2 dilated distally, 3 distinctly dilated to apical third and then slightly convergent toward apex, 4 without small spine at apex; labium with ligula moderate and bifid at half, slightly shorter than labial palpomere 1, labial palpomere 1 slightly longer than 2, two medial setae contiguous on prementum, one laterally behind the other, median pseudopore field of prementum narrow and with pseudopores, mentum slightly emarginated in anterior margin. <italic>Thorax.</italic> Pronotum slightly transverse, about 1.2 times wider than long, widest at half, surface pubescent, directed postero-laterally; hypomeron visible in lateral aspect; prosternum with a median knob; elytra wider than pronotum, postero-laterally slightly sinuate; mesoventrite without longitudinal carina, mesoventral process narrow, apex narrowly round; metaventral process round at apex, distinctly shorter than mesoventral process; isthmus present; mesocoxae narrowly separated, tarsomere 1 as long as 2, with an empodial seta between tarsal claws. <italic>Abdomen.</italic> Tergites III–VI transversely impressed; tergite X with a medial setal patch subquadrate, with 4 macrosetae on each side. <italic>Genitalia.</italic> Spermatheca (Fig. <xref ref-type="fig" rid="F5">23</xref>) simple and elongate, tube slightly curved; median lobe (Fig. <xref ref-type="fig" rid="F5">24</xref>) elongate, bulbous at base, apical process slender and elongate, surface with some tubercles, flagellum well sclerotized and moderately long; paramere (Fig. <xref ref-type="fig" rid="F5">25</xref>) with apical lobe of paramerite subcylindrical, with four setae, two distinctly smaller than others, condylite subequal in length to apex of paramerite. <italic>Secondary sexual characteristics.</italic> Posterior margin of male tergite VII (Fig. <xref ref-type="fig" rid="F5">21</xref>) with a more or less distinct tubercle (occasionally missing); male tergite VIII (Fig. <xref ref-type="fig" rid="F5">22</xref>) impressed postero-medially, apex emarginated and without lateral process.</p><fig id="F5" position="float" orientation="portrait"><label>Figures 21–25.</label><caption><p><italic><tp:taxon-name><tp:taxon-name-part taxon-name-part-type="genus">Homalota</tp:taxon-name-part> <tp:taxon-name-part taxon-name-part-type="species">plana</tp:taxon-name-part></tp:taxon-name></italic>: <bold>21</bold> male tergite VII, dorsal aspect <bold>22</bold> male tergite VIII, dorsal aspect <bold>23</bold> spermatheca <bold>24</bold> median lobe, lateral aspect <bold>25</bold> paramere, lateral aspect. Scale bars 0.1 mm.</p></caption><graphic xmlns:xlink="http://www.w3.org/1999/xlink" xlink:href="zookeys-447-109-g005.jpg" position="float" orientation="portrait" xlink:type="simple" id="oo_32797.jpg"/></fig></tp:treatment-sec><tp:treatment-sec sec-type="Distribution"><title>Distribution.</title><p>Korea (North). See <xref ref-type="bibr" rid="B13">Smetana (2004)</xref> for additional distribution.</p></tp:treatment-sec><tp:treatment-sec><!--Section generated to contain objects referenced in tp:taxon-treatment.--><fig id="F1" position="float" orientation="portrait"><label>Figures 1–5.</label><caption><p>Habitus: <bold>1</bold> <italic><tp:taxon-name><tp:taxon-name-part taxon-name-part-type="genus">Homalota</tp:taxon-name-part> <tp:taxon-name-part taxon-name-part-type="species">fraterna</tp:taxon-name-part></tp:taxon-name></italic>, 2.3 mm <bold>2</bold> <italic><tp:taxon-name><tp:taxon-name-part taxon-name-part-type="genus">Homalota</tp:taxon-name-part> <tp:taxon-name-part taxon-name-part-type="species">mikado</tp:taxon-name-part></tp:taxon-name></italic>, 2.0 mm <bold>3</bold> <italic><tp:taxon-name><tp:taxon-name-part taxon-name-part-type="genus">Homalota</tp:taxon-name-part> <tp:taxon-name-part taxon-name-part-type="species">plana</tp:taxon-name-part></tp:taxon-name></italic>, 2.9 mm <bold>4</bold> <italic><tp:taxon-name><tp:taxon-name-part taxon-name-part-type="genus">Homalota</tp:taxon-name-part> <tp:taxon-name-part taxon-name-part-type="species">sauteri</tp:taxon-name-part></tp:taxon-name></italic>, 1.8 mm <bold>5</bold> <italic><tp:taxon-name><tp:taxon-name-part taxon-name-part-type="genus">Homalota</tp:taxon-name-part> <tp:taxon-name-part taxon-name-part-type="species">serrata</tp:taxon-name-part></tp:taxon-name></italic>, 2.1 mm.</p></caption><graphic xmlns:xlink="http://www.w3.org/1999/xlink" xlink:href="zookeys-447-109-g001.jpg" position="float" orientation="portrait" xlink:type="simple" id="oo_32793.jpg"/></fig></tp:treatment-sec><ref-list><ref id="B8"><mixed-citation xmlns:xlink="http://www.w3.org/1999/xlink" xlink:type="simple"><person-group><name name-style="western"><surname>Mannerheim</surname><given-names>CG</given-names></name></person-group> (<year>1830</year>) <source>Précis d'un nouvel arrangement de la famille des brachélytres, de l'ordre des insectes coléoptères</source>. <publisher-loc>St. Petersbourg</publisher-loc>, <size units="page">87 pp</size>.</mixed-citation></ref><ref id="B5"><mixed-citation xmlns:xlink="http://www.w3.org/1999/xlink" xlink:type="simple"><person-group><name name-style="western"><surname>Fenyes</surname><given-names>A</given-names></name></person-group> (<year>1918</year>) <article-title><tp:taxon-name><tp:taxon-name-part taxon-name-part-type="order">Coleoptera</tp:taxon-name-part></tp:taxon-name> Fam. <tp:taxon-name><tp:taxon-name-part taxon-name-part-type="family">Staphylinidae</tp:taxon-name-part></tp:taxon-name> subfam. <tp:taxon-name><tp:taxon-name-part taxon-name-part-type="subfamily">Aleocharinae</tp:taxon-name-part></tp:taxon-name>.</article-title> In: <person-group><name name-style="western"><surname>Wytsman</surname><given-names>P</given-names></name></person-group> (<role>Ed.</role>) <source>Genera Insectorum</source>. <issue>Fascicle 173a</issue>. <publisher-name>Louis Desmet-Verteneuil</publisher-name>, <publisher-loc>Bruxelles</publisher-loc>, <size units="page">110 pp</size>.</mixed-citation></ref><ref id="B13"><mixed-citation xmlns:xlink="http://www.w3.org/1999/xlink" xlink:type="simple"><person-group><name name-style="western"><surname>Smetana</surname><given-names>A</given-names></name></person-group> (<year>2004</year>) <article-title>Family <tp:taxon-name><tp:taxon-name-part taxon-name-part-type="family">Staphylinidae</tp:taxon-name-part></tp:taxon-name>: <tp:taxon-name><tp:taxon-name-part taxon-name-part-type="subfamily">Aleocharinae</tp:taxon-name-part></tp:taxon-name>.</article-title> In: <person-group><name name-style="western"><surname>Löbl</surname><given-names>I</given-names></name><name name-style="western"><surname>Smetana</surname><given-names>A</given-names></name></person-group> (<role>Eds</role>) <source>Catalogue of Palaearctic <tp:taxon-name><tp:taxon-name-part taxon-name-part-type="order">Coleoptera</tp:taxon-name-part></tp:taxon-name> Volume 2 <tp:taxon-name><tp:taxon-name-part taxon-name-part-type="superfamily">Hydrophiloidea</tp:taxon-name-part></tp:taxon-name>-<tp:taxon-name><tp:taxon-name-part taxon-name-part-type="superfamily">Histeroidea</tp:taxon-name-part></tp:taxon-name>-<tp:taxon-name><tp:taxon-name-part taxon-name-part-type="superfamily">Staphylinoidea</tp:taxon-name-part></tp:taxon-name></source>. <publisher-name>Apollo Books</publisher-name>, <publisher-loc>Stenstrup</publisher-loc>, <fpage>353</fpage>–<lpage>494</lpage>.</mixed-citation></ref></ref-list></tp:taxon-treatment>
