# Supplementary material for: Taxonomy of the genus Homalota Mannerheim in Korea (Coleoptera, Staphylinidae, Aleocharinae)
Source: Zookeys. 2014 Oct 16;(447):109–23. doi: 10.3897/zookeys.447.7728 (PMC4205751; doi:10.3897/zookeys.447.7728)
Supplement: XML Treatment for Homalota sauteri [file zookeys.447.7728-treatment5.xml]

<!DOCTYPE tp:taxon-treatment
  PUBLIC "-//TaxonX//DTD Taxonomic Treatment Publishing DTD v0 20100105//EN" "tax-treatment-NSO.dtd">
<tp:taxon-treatment xmlns:tp="http://www.plazi.org/taxpub"><tp:treatment-meta><kwd-group><label>Taxon classification</label><kwd><named-content content-type="kingdom">Animalia</named-content></kwd><kwd><named-content content-type="order">Coleoptera</named-content></kwd><kwd><named-content content-type="family">Staphylinidae</named-content></kwd></kwd-group><mixed-citation publication-type="journal"><person-group><name><surname>Kim</surname><given-names>Yoon-Ho</given-names></name><name><surname>Ahn</surname><given-names>Kee-Jeong</given-names></name></person-group><article-title>Taxonomy of the genus <italic><tp:taxon-name><tp:taxon-name-part taxon-name-part-type="genus">Homalota</tp:taxon-name-part></tp:taxon-name></italic> Mannerheim in Korea (<tp:taxon-name><tp:taxon-name-part taxon-name-part-type="order">Coleoptera</tp:taxon-name-part></tp:taxon-name>, <tp:taxon-name><tp:taxon-name-part taxon-name-part-type="family">Staphylinidae</tp:taxon-name-part></tp:taxon-name>, <tp:taxon-name><tp:taxon-name-part taxon-name-part-type="subfamily">Aleocharinae</tp:taxon-name-part></tp:taxon-name>)</article-title><source>Zookeys</source><day>16</day><month>10</month><year>2014</year><volume>2014</volume><issue>447</issue><fpage>109</fpage><lpage>123</lpage><pub-id pub-id-type="doi">10.3897/zookeys.447.7728</pub-id></mixed-citation></tp:treatment-meta><tp:nomenclature><tp:taxon-name>
                        <tp:taxon-name-part taxon-name-part-type="genus">Homalota</tp:taxon-name-part>
                        <tp:taxon-name-part taxon-name-part-type="species">sauteri</tp:taxon-name-part>
                    </tp:taxon-name><tp:taxon-authority>Bernhauer, 1907</tp:taxon-authority><xref ref-type="fig" rid="F1">Figs 4</xref><xref ref-type="fig" rid="F6">, 26</xref><xref ref-type="fig" rid="F6">– 29</xref><!--PageBreak--><!--PageBreak--><!--PageBreak--><!--PageBreak--><!--PageBreak--><tp:nomenclature-citation-list><tp:nomenclature-citation><tp:taxon-name><tp:taxon-name-part taxon-name-part-type="genus">Homalota</tp:taxon-name-part> <tp:taxon-name-part taxon-name-part-type="species">sauteri</tp:taxon-name-part></tp:taxon-name><comment> Bernhauer, 1907: 391; <xref ref-type="bibr" rid="B5">Fenyes 1918</xref>: 87; <xref ref-type="bibr" rid="B13">Smetana 2004</xref>: 448.</comment></tp:nomenclature-citation></tp:nomenclature-citation-list></tp:nomenclature><tp:treatment-sec sec-type="Specimens examined"><title>Specimens examined.</title><p>KOREA: Jeonnam Prov., Jangseon-gun, Jangseon-eup, Yutang-ri, <named-content xmlns:xlink="http://www.w3.org/1999/xlink" content-type="dwc:verbatimCoordinates" xlink:type="simple">N35°18‘54.8“E126°48‘34.0“</named-content>90m, 22 V 2007, TK Kim, YH Kim, <italic>ex</italic> under bark (5 exx.); Chungnam Prov., Daejeon city, Sutongol, 18 IV 1998, KJ Ahn, HJ Kim, HJ Kim, KL Yu, <italic>ex</italic> sifting (2 exx.); Daejeon-si, Dong-gu, Secheon-dong, Mt. Sikjangsan, <named-content xmlns:xlink="http://www.w3.org/1999/xlink" content-type="dwc:verbatimCoordinates" xlink:type="simple">36°19'34.7"N, 127°29'1.4"E</named-content> 156 m, 11 IV 2010, IS Yoo, SG Lee, under bark (2 exx.); Gangwon Prov., Sokcho-city, Mt. Seolak, Hwa-amsa, 21 VI 2002, SJ Park, CW Shin, ex fungus on log (2 exx.).</p></tp:treatment-sec><tp:treatment-sec sec-type="Description"><title>Description.</title><p>Body (Fig. <xref ref-type="fig" rid="F1">4</xref>) length about 1.4–1.7 mm. Body dorsoventrally strongly flattened, parallel-sided; surface glossy, pubescent; light brown, head and abdominal tergite VI brown. <italic>Head.</italic> Subquadrate, narrower than pronotum, eyes moderate in size, slightly shorter than tempora; antennomere 4 subquadrate, 5–10 transverse, incrassate toward (Fig. <xref ref-type="fig" rid="F6">26</xref>). <italic>Mouthparts.</italic> Labrum transverse, 7 pairs of macrosetae present, sensilla of antero-medial sensory area distinct, shallow and moderately emarginated, α-sensillum with a minute setose process, β and γ minute and conical, ε with a setose process, slightly longer than α, insertion more or less distant from anterior margin of labrum, two lateral sensilla present on lateral margins of epipharynx, without transverse row of sensory pores on basal region of epipharynx; right mandible with small median tooth, prostheca well developed, divided into 2 distinct area; maxillary palpomere 2 dilated distally, 3 distinctly dilated to apical third and then slightly convergent toward apex, 4 without small spine at apex; labium with ligula moderate in length and bifid at half, almost as long as labial palpomere 1, labial palpomere 1 longer than 2, two medial setae present on prementum, side by side and narrowly separated, median pseudopore field moderate and with pseudopores, mentum slightly emarginated in anterior margin. <italic>Thorax.</italic> Pronotum transverse, about 1.3 times wider than long, widest at basal third, surface pubescent, directed postero-laterally, without distinct macrosetae, hypomeron broadly visible in lateral aspect; prosternum with a distinct median knob; elytra wider than pronotum, postero-laterally sinuate; mesoventrite without longitudinal carina, mesoventral process narrow, apex pointed; metaventral process narrowly round at apex, shorter than mesoventral process; isthmus very slightly present, tarsomere 1 of front and middle legs as long as 2, 1 slightly longer than 2 in hind leg, with an empodial seta between tarsal claws. <italic>Abdomen.</italic> Tergites III–VI transversely impressed; tergite X with medial setal patch chevron shaped, with 4 macrosetae on each side. <italic>Genitalia.</italic> Spermatheca elongate at base, duct convoluted and coiled; median lobe (Fig. <xref ref-type="fig" rid="F6">28</xref>) elongate, bulbous at base, apical process elongate, distinctly longer than basal bulb, flagellum well sclerotized and short; paramere (Fig. <xref ref-type="fig" rid="F6">29</xref>) with apical lobe of paramerite long and subcylindrical, with four setae, 2 relatively longer than the others, condylite subequal in length to apex of paramerite. <italic>Secondary sexual characteristics.</italic> Postero-medial margin of male tergite VII (Fig. <xref ref-type="fig" rid="F6">27</xref>) with 16 to 18 tubercles; posterior margin of male tergite VIII emarginate at middle, female tergite VIII more or less round.</p><fig id="F6" position="float" orientation="portrait"><label>Figures 26–29.</label><caption><p><italic><tp:taxon-name><tp:taxon-name-part taxon-name-part-type="genus">Homalota</tp:taxon-name-part> <tp:taxon-name-part taxon-name-part-type="species">sauteri</tp:taxon-name-part></tp:taxon-name></italic>: <bold>26</bold> antenna <bold>27</bold> male tergite VII, dorsal aspect <bold>28</bold> median lobe, lateral aspect <bold>29</bold> paramere, lateral aspect. Scale bars 0.1 mm.</p></caption><graphic xmlns:xlink="http://www.w3.org/1999/xlink" xlink:href="zookeys-447-109-g006.jpg" position="float" orientation="portrait" xlink:type="simple" id="oo_32798.jpg"/></fig><!--PageBreak--></tp:treatment-sec><tp:treatment-sec sec-type="Distribution"><title>Distribution.</title><p>Korea (South), Japan, Taiwan.</p></tp:treatment-sec><tp:treatment-sec sec-type="Remarks"><title>Remarks.</title><p><italic><tp:taxon-name><tp:taxon-name-part taxon-name-part-type="genus">Homalota</tp:taxon-name-part> <tp:taxon-name-part taxon-name-part-type="species">sauteri</tp:taxon-name-part></tp:taxon-name></italic> is similar to <italic><tp:taxon-name><tp:taxon-name-part taxon-name-part-type="genus">Homalota</tp:taxon-name-part> <tp:taxon-name-part taxon-name-part-type="species">serrata</tp:taxon-name-part></tp:taxon-name></italic>, but can be distinguished by the following features: body pubescent, head narrower than pronotum, male tergite VII with 16 to 18 tubercles. The taxonomic position of <italic><tp:taxon-name><tp:taxon-name-part taxon-name-part-type="genus">Homalota</tp:taxon-name-part> <tp:taxon-name-part taxon-name-part-type="species">sauteri</tp:taxon-name-part></tp:taxon-name></italic> in <italic><tp:taxon-name><tp:taxon-name-part taxon-name-part-type="genus">Homalota</tp:taxon-name-part></tp:taxon-name></italic> is unclear and tentatively maintained here, pending further comprehensive research of this species.</p></tp:treatment-sec><tp:treatment-sec><!--Section generated to contain objects referenced in tp:taxon-treatment.--><fig id="F1" position="float" orientation="portrait"><label>Figures 1–5.</label><caption><p>Habitus: <bold>1</bold> <italic><tp:taxon-name><tp:taxon-name-part taxon-name-part-type="genus">Homalota</tp:taxon-name-part> <tp:taxon-name-part taxon-name-part-type="species">fraterna</tp:taxon-name-part></tp:taxon-name></italic>, 2.3 mm <bold>2</bold> <italic><tp:taxon-name><tp:taxon-name-part taxon-name-part-type="genus">Homalota</tp:taxon-name-part> <tp:taxon-name-part taxon-name-part-type="species">mikado</tp:taxon-name-part></tp:taxon-name></italic>, 2.0 mm <bold>3</bold> <italic><tp:taxon-name><tp:taxon-name-part taxon-name-part-type="genus">Homalota</tp:taxon-name-part> <tp:taxon-name-part taxon-name-part-type="species">plana</tp:taxon-name-part></tp:taxon-name></italic>, 2.9 mm <bold>4</bold> <italic><tp:taxon-name><tp:taxon-name-part taxon-name-part-type="genus">Homalota</tp:taxon-name-part> <tp:taxon-name-part taxon-name-part-type="species">sauteri</tp:taxon-name-part></tp:taxon-name></italic>, 1.8 mm <bold>5</bold> <italic><tp:taxon-name><tp:taxon-name-part taxon-name-part-type="genus">Homalota</tp:taxon-name-part> <tp:taxon-name-part taxon-name-part-type="species">serrata</tp:taxon-name-part></tp:taxon-name></italic>, 2.1 mm.</p></caption><graphic xmlns:xlink="http://www.w3.org/1999/xlink" xlink:href="zookeys-447-109-g001.jpg" position="float" orientation="portrait" xlink:type="simple" id="oo_32793.jpg"/></fig></tp:treatment-sec><ref-list><ref id="B5"><mixed-citation xmlns:xlink="http://www.w3.org/1999/xlink" xlink:type="simple"><person-group><name name-style="western"><surname>Fenyes</surname><given-names>A</given-names></name></person-group> (<year>1918</year>) <article-title><tp:taxon-name><tp:taxon-name-part taxon-name-part-type="order">Coleoptera</tp:taxon-name-part></tp:taxon-name> Fam. <tp:taxon-name><tp:taxon-name-part taxon-name-part-type="family">Staphylinidae</tp:taxon-name-part></tp:taxon-name> subfam. <tp:taxon-name><tp:taxon-name-part taxon-name-part-type="subfamily">Aleocharinae</tp:taxon-name-part></tp:taxon-name>.</article-title> In: <person-group><name name-style="western"><surname>Wytsman</surname><given-names>P</given-names></name></person-group> (<role>Ed.</role>) <source>Genera Insectorum</source>. <issue>Fascicle 173a</issue>. <publisher-name>Louis Desmet-Verteneuil</publisher-name>, <publisher-loc>Bruxelles</publisher-loc>, <size units="page">110 pp</size>.</mixed-citation></ref><ref id="B13"><mixed-citation xmlns:xlink="http://www.w3.org/1999/xlink" xlink:type="simple"><person-group><name name-style="western"><surname>Smetana</surname><given-names>A</given-names></name></person-group> (<year>2004</year>) <article-title>Family <tp:taxon-name><tp:taxon-name-part taxon-name-part-type="family">Staphylinidae</tp:taxon-name-part></tp:taxon-name>: <tp:taxon-name><tp:taxon-name-part taxon-name-part-type="subfamily">Aleocharinae</tp:taxon-name-part></tp:taxon-name>.</article-title> In: <person-group><name name-style="western"><surname>Löbl</surname><given-names>I</given-names></name><name name-style="western"><surname>Smetana</surname><given-names>A</given-names></name></person-group> (<role>Eds</role>) <source>Catalogue of Palaearctic <tp:taxon-name><tp:taxon-name-part taxon-name-part-type="order">Coleoptera</tp:taxon-name-part></tp:taxon-name> Volume 2 <tp:taxon-name><tp:taxon-name-part taxon-name-part-type="superfamily">Hydrophiloidea</tp:taxon-name-part></tp:taxon-name>-<tp:taxon-name><tp:taxon-name-part taxon-name-part-type="superfamily">Histeroidea</tp:taxon-name-part></tp:taxon-name>-<tp:taxon-name><tp:taxon-name-part taxon-name-part-type="superfamily">Staphylinoidea</tp:taxon-name-part></tp:taxon-name></source>. <publisher-name>Apollo Books</publisher-name>, <publisher-loc>Stenstrup</publisher-loc>, <fpage>353</fpage>–<lpage>494</lpage>.</mixed-citation></ref></ref-list></tp:taxon-treatment>
