# Supplementary material for: Taxonomy of the genus Homalota Mannerheim in Korea (Coleoptera, Staphylinidae, Aleocharinae)
Source: Zookeys. 2014 Oct 16;(447):109–23. doi: 10.3897/zookeys.447.7728 (PMC4205751; doi:10.3897/zookeys.447.7728)
Supplement: XML Treatment for Homalota serrata [file zookeys.447.7728-treatment6.xml]

<!DOCTYPE tp:taxon-treatment
  PUBLIC "-//TaxonX//DTD Taxonomic Treatment Publishing DTD v0 20100105//EN" "tax-treatment-NSO.dtd">
<tp:taxon-treatment xmlns:tp="http://www.plazi.org/taxpub"><tp:treatment-meta><kwd-group><label>Taxon classification</label><kwd><named-content content-type="kingdom">Animalia</named-content></kwd><kwd><named-content content-type="order">Coleoptera</named-content></kwd><kwd><named-content content-type="family">Staphylinidae</named-content></kwd></kwd-group><mixed-citation publication-type="journal"><person-group><name><surname>Kim</surname><given-names>Yoon-Ho</given-names></name><name><surname>Ahn</surname><given-names>Kee-Jeong</given-names></name></person-group><article-title>Taxonomy of the genus <italic><tp:taxon-name><tp:taxon-name-part taxon-name-part-type="genus">Homalota</tp:taxon-name-part></tp:taxon-name></italic> Mannerheim in Korea (<tp:taxon-name><tp:taxon-name-part taxon-name-part-type="order">Coleoptera</tp:taxon-name-part></tp:taxon-name>, <tp:taxon-name><tp:taxon-name-part taxon-name-part-type="family">Staphylinidae</tp:taxon-name-part></tp:taxon-name>, <tp:taxon-name><tp:taxon-name-part taxon-name-part-type="subfamily">Aleocharinae</tp:taxon-name-part></tp:taxon-name>)</article-title><source>Zookeys</source><day>16</day><month>10</month><year>2014</year><volume>2014</volume><issue>447</issue><fpage>109</fpage><lpage>123</lpage><pub-id pub-id-type="doi">10.3897/zookeys.447.7728</pub-id></mixed-citation></tp:treatment-meta><tp:nomenclature><tp:taxon-name>
                        <tp:taxon-name-part taxon-name-part-type="genus">Homalota</tp:taxon-name-part>
                        <tp:taxon-name-part taxon-name-part-type="species">serrata</tp:taxon-name-part>
                    </tp:taxon-name><tp:taxon-authority>(Assing)</tp:taxon-authority><tp:taxon-status xmlns:xlink="http://www.w3.org/1999/xlink" xlink:type="simple">comb. n.</tp:taxon-status><xref ref-type="fig" rid="F1">Figs 5</xref><xref ref-type="fig" rid="F7">, 30</xref><xref ref-type="fig" rid="F7">– 36</xref><!--PageBreak--><!--PageBreak--><!--PageBreak--><tp:nomenclature-citation-list><tp:nomenclature-citation><tp:taxon-name><tp:taxon-name-part taxon-name-part-type="genus">Anomognathus</tp:taxon-name-part> <tp:taxon-name-part taxon-name-part-type="species">serratus</tp:taxon-name-part></tp:taxon-name><comment> Assing, 2011: 306.</comment></tp:nomenclature-citation></tp:nomenclature-citation-list></tp:nomenclature><tp:treatment-sec sec-type="Specimens examined"><title>Specimens examined.</title><p>KOREA: Gangwon Prov., Sokcho-city, Mt. Seolak, Hwaamsa, 21 vi 2002, SJ Park, CW Shin, <italic>ex</italic> fungus on log (1♂ on slide); Gyeongnam Prov., Sacheon-si, Guam, 16 v 1986, KS Lee (2♀♀); Jeju Prov., Wimiri, 29 iii 1985, KS Lee, under bark (1♀); Tongyeong-si, Sanyang-eup, minam-ri, <named-content xmlns:xlink="http://www.w3.org/1999/xlink" content-type="dwc:verbatimCoordinates" xlink:type="simple">34°46'20.69"N, 128°24'44.03"E</named-content> 135,  15 IV 2011, YH Kim, under bark (1♂).</p></tp:treatment-sec><tp:treatment-sec sec-type="Description"><title>Description.</title><p>Body (Fig. <xref ref-type="fig" rid="F1">5</xref>) length about 1.4–2.0 mm. Body dorsoventrally strongly flattened, parallel-sided; surface glossy, slightly pubescent; yellowish brown, head and abdominal tergite VI dark brown. <italic>Head.</italic> (Fig. <xref ref-type="fig" rid="F7">30</xref>) Subquadrate; eyes moderate in size, almost as long as tempora; antennomeres 5–10 transverse; incrassate toward. <italic>Mouthparts.</italic> Labrum transverse, 7 pairs of macrosetae present; α-sensillum with a setose process, β and γ minute and conical, ε with a minute setose process, two lateral sensilla present on lateral margins of epipharynx, transverse row of sensory pores absent on basal region of epipharynx; right mandible with median tooth, prostheca well developed, divided into 3 distinct area; maxillary palpomere 2 and 3 dilated distally, 4 without small spines at apex; labium with ligula moderate in length and bifid at half, as long as labial palpomere 1, labial palpomere 1 longer than 2, two medial setae present on prementum, contiguous, side by side, median pseudopore field of prementum narrow and with pseudopores, mentum slightly emarginated in anterior margin. <italic>Thorax.</italic> Pronotum slightly transverse, about 1.2 times wider than long, widest at apical third, surface pubescent, directed posteriorly in narrow median strip and directed postero-laterally to laterally in lateral area; hypomeron broadly visible in lateral aspect; prosternum with a median knob; elytra slightly wider than pronotum, postero-laterally slightly sinuate; mesoventrite (Fig. <xref ref-type="fig" rid="F7">31</xref>) without longitudinal carina, mesoventral process narrow, apex acute; metaventral process round at apex, almost as long as mesoventral process; isthmus present; mesocoxae narrowly separated; tarsomere 1 as long as 2 in front leg, 1 longer than 2 in middle and hind legs, without empodial seta between tarsal claws. <italic>Abdomen.</italic> Tergites III–V transversely impressed; medial setal patch of tergite X with medial setal patch subquadrate, with transverse row of setae anteriorly. <italic>Genitalia.</italic> Spermatheca (Fig. <xref ref-type="fig" rid="F7">34</xref>) simple and round at base; median lobe (Fig. <xref ref-type="fig" rid="F7">35</xref>) elongate, bulbous at base, apical process slender and short, distinctly shorter than basal bulb, flagellum well sclerotized and short; paramere (Fig. <xref ref-type="fig" rid="F7">36</xref>) with apical lobe of paramerite subcylindrical, with four setae, 2 setae longer than others, condylite shorter than in length to apex of paramerite. <italic>Secondary sexual characteristics.</italic> Posterior margin of male tergite VIII (Fig. <xref ref-type="fig" rid="F7">32</xref>) with two long lateral processes, apex acute, median area with 4 short and broad processes, several long spines placed between them, posterior margin of female tergite VIII (Fig. <xref ref-type="fig" rid="F7">33</xref>) truncate and serrate.</p><fig id="F7" position="float" orientation="portrait"><label>Figures 30–36.</label><caption><p><italic><tp:taxon-name><tp:taxon-name-part taxon-name-part-type="genus">Homalota</tp:taxon-name-part> <tp:taxon-name-part taxon-name-part-type="species">serrata</tp:taxon-name-part></tp:taxon-name></italic>: <bold>30</bold> head, ventral aspect <bold>31</bold> meso- and metaventrites, ventral aspect <bold>32</bold> male tergite VIII, dorsal aspect <bold>33</bold> female tergite VIII, dorsal aspect <bold>34</bold> spermatheca <bold>35</bold> median lobe, lateral aspect <bold>36</bold> paramere, lateral aspect. Scale bars 0.1 mm.</p></caption><graphic xmlns:xlink="http://www.w3.org/1999/xlink" xlink:href="zookeys-447-109-g007.jpg" position="float" orientation="portrait" xlink:type="simple" id="oo_32799.jpg"/></fig></tp:treatment-sec><tp:treatment-sec sec-type="Distribution"><title>Distribution.</title><p>Korea (South), China (Zhejiang).</p></tp:treatment-sec><tp:treatment-sec sec-type="Remarks"><title>Remarks.</title><p><italic><tp:taxon-name><tp:taxon-name-part taxon-name-part-type="genus">Homalota</tp:taxon-name-part> <tp:taxon-name-part taxon-name-part-type="species">serrata</tp:taxon-name-part></tp:taxon-name></italic> can be distinguished from other Palearctic <italic><tp:taxon-name><tp:taxon-name-part taxon-name-part-type="genus">Homalota</tp:taxon-name-part></tp:taxon-name></italic> species by the following features: body slightly pubescent, head as wide as pronotum, male tergite VII without tubercles and distinct structure of tergite VIII in both sexes.</p><p><xref ref-type="bibr" rid="B2">Assing (2011)</xref> described <italic><tp:taxon-name><tp:taxon-name-part taxon-name-part-type="genus">Anomognathus</tp:taxon-name-part> <tp:taxon-name-part taxon-name-part-type="species">serratus</tp:taxon-name-part></tp:taxon-name></italic> from China (Zhejiang Province). However, we propose that <italic><tp:taxon-name><tp:taxon-name-part taxon-name-part-type="genus">Anomognathus</tp:taxon-name-part> <tp:taxon-name-part taxon-name-part-type="species">serratus</tp:taxon-name-part></tp:taxon-name></italic> be placed in the genus <italic><tp:taxon-name><tp:taxon-name-part taxon-name-part-type="genus">Homalota</tp:taxon-name-part></tp:taxon-name></italic>, based on the following characters: infraorbital carinae complete; medial setae of prementum contiguous; scutellum posteromedially round; mesocoxae narrowly separated; isthmus distinctly less than half of the mesocoxae length. According to article 34.2 of the International Code of Zoological Nomenclature (ICZN), the name <italic>serratus</italic> must agree in gender with the generic name <italic><tp:taxon-name><tp:taxon-name-part taxon-name-part-type="genus">Homalota</tp:taxon-name-part></tp:taxon-name></italic> Mannerheim (feminine); therefore, it is corrected to <italic>serrata</italic>.</p></tp:treatment-sec><tp:treatment-sec><!--Section generated to contain objects referenced in tp:taxon-treatment.--><fig id="F1" position="float" orientation="portrait"><label>Figures 1–5.</label><caption><p>Habitus: <bold>1</bold> <italic><tp:taxon-name><tp:taxon-name-part taxon-name-part-type="genus">Homalota</tp:taxon-name-part> <tp:taxon-name-part taxon-name-part-type="species">fraterna</tp:taxon-name-part></tp:taxon-name></italic>, 2.3 mm <bold>2</bold> <italic><tp:taxon-name><tp:taxon-name-part taxon-name-part-type="genus">Homalota</tp:taxon-name-part> <tp:taxon-name-part taxon-name-part-type="species">mikado</tp:taxon-name-part></tp:taxon-name></italic>, 2.0 mm <bold>3</bold> <italic><tp:taxon-name><tp:taxon-name-part taxon-name-part-type="genus">Homalota</tp:taxon-name-part> <tp:taxon-name-part taxon-name-part-type="species">plana</tp:taxon-name-part></tp:taxon-name></italic>, 2.9 mm <bold>4</bold> <italic><tp:taxon-name><tp:taxon-name-part taxon-name-part-type="genus">Homalota</tp:taxon-name-part> <tp:taxon-name-part taxon-name-part-type="species">sauteri</tp:taxon-name-part></tp:taxon-name></italic>, 1.8 mm <bold>5</bold> <italic><tp:taxon-name><tp:taxon-name-part taxon-name-part-type="genus">Homalota</tp:taxon-name-part> <tp:taxon-name-part taxon-name-part-type="species">serrata</tp:taxon-name-part></tp:taxon-name></italic>, 2.1 mm.</p></caption><graphic xmlns:xlink="http://www.w3.org/1999/xlink" xlink:href="zookeys-447-109-g001.jpg" position="float" orientation="portrait" xlink:type="simple" id="oo_32793.jpg"/></fig></tp:treatment-sec><ref-list><ref id="B2"><mixed-citation xmlns:xlink="http://www.w3.org/1999/xlink" xlink:type="simple"><person-group><name name-style="western"><surname>Assing</surname><given-names>V</given-names></name></person-group> (<year>2011</year>) <article-title>Six new species and additional records of <tp:taxon-name><tp:taxon-name-part taxon-name-part-type="subfamily">Aleocharinae</tp:taxon-name-part></tp:taxon-name> from China (<tp:taxon-name><tp:taxon-name-part taxon-name-part-type="order">Coleoptera</tp:taxon-name-part></tp:taxon-name>: <tp:taxon-name><tp:taxon-name-part taxon-name-part-type="family">Staphylinidae</tp:taxon-name-part></tp:taxon-name>: <tp:taxon-name><tp:taxon-name-part taxon-name-part-type="subfamily">Aleocharinae</tp:taxon-name-part></tp:taxon-name>).</article-title><source>Linzer Biologische Beitraege</source><volume>43</volume>(<issue>1</issue>): <fpage>291</fpage>–<lpage>310</lpage>.</mixed-citation></ref></ref-list></tp:taxon-treatment>
